# Supplementary material for: Exploration of Cytochrome P450-Related Interactions between Aflatoxin B1 and Tiamulin in Broiler Chickens
Source: Toxins (Basel). 2024 Mar 20;16(3):160. doi: 10.3390/toxins16030160 (PMC10974768; doi:10.3390/toxins16030160)
Supplement: Supplementary file 1 [file toxins-16-00160-s001.zip]

Archive with 1 entries (1 files):
- toxins-2860076-supplementary.pdf
